# Supplementary material for: Long transposon-rich centromeres in an oomycete reveal divergence of centromere features in Stramenopila-Alveolata-Rhizaria lineages
Source: PLoS Genet. 2020 Mar 9;16(3):e1008646. doi: 10.1371/journal.pgen.1008646 (PMC7082073; doi:10.1371/journal.pgen.1008646)
Supplement: S2 File — (XLSX) [file pgen.1008646.s020.xlsx]

## Sheet: Psojae2019.1
S2 File. Telomeres predicted in the Psojae2019.1 and the Sanger genome assemblies.
Putative telomere locations and the corresponding contig names are marked in red
Contig name	Sequence length (bp)	Start positions of forward hits	Start positions of reverse hits
Contig 4	3571419	129927;135265;138002;173100;186757;294035;359646;359727;404171;404986;411068;477321;536480;567492;594310;602356;602466;678680;734677;809366;813384;828072;831069;1040028;1145209;1203742;1254782;1284649;1288101;1293815;1307063;1338380;1386665;1566728;1594497;1637211;1684124;1777050;1862600;1863187;1871214;1879038;1909482;1909515;1916550;1916583;2003548;2018035;2032099;2060323;2088929;2093979;212225…	74580;146790;155545;208405;211607;241685;244887;352006;443664;468054;470128;496382;504449;577842;594750;619204;620083;624518;637208;757325;798213;799994;807181;882955;919702;974699;989494;993845;1031427;1213201;1215006;1216814;1218619;1220423;1222229;1224035;1225840;1227647;1229453;1231257;1233062;1234867;1236425;1257824;1659358;1748753;1752623;1796670;1848380;1867156;1909586;1916654;2083169;2091…
Contig 6	3148826	23540;57558;104035;268033;440494;484365;538460;556462;577370;594239;857934;888301;1062449;1131536;1150951;1157021;1208259;1373174;1376268;1397955;1420170;1428158;1435645;1438955;1447173;1452949;1518809;1603563;1722059;1769528;1882888;1972658;2036326;2055263;2068067;2130916;2143090;2173439;2337170;2361068;2362788;2373954;2440210;2442867;2527120;2591967;2636146;2643017;2688139;2732320;2867284;30349…	532942;556072;589647;597615;1032548;1051497;1052728;1151329;1158815;1242745;1312342;1339299;1397349;1415410;1425159;1449347;1583414;1584409;1629749;1788955;1842061;1921593;2196101;2225279;2334478;2371915;2372247;2386154;2605846;2676524;2676624;2798203;2841225;2909676;2967372;2971368;2974469;2977500;2980359;2982986;2985461;3017596;3020177;3034276;3061494;3135588;3138832
Contig 9	2757014	221450;308701;432361;569209;598360;945183;959611;973834;1093458;1095646;1270780;1302506;1392084;1413535;1465814;1537226;1541624;1545663;1548304;1634202;1643873;1645735;1752254;1757496;1798935;1813391;1900120;1900347;1900374;1923673;1970700;2010522;2257438;2262331;2267354;2275080;2316332;2331667;2347616;2460783;2535508;2589953;2594838;2599598;2623626;2701371;2705535;2715905;2756439;2756453;2756565…	180532;184561;188974;202305;379136;382182;392265;460326;560364;647782;663112;692680;780471;849997;850180;868347;926967;983050;987433;991618;1136928;1257906;1302658;1322428;1327299;1474342;1535633;1613025;1659670;1821839;1827680;1845439;1867046;1897170;1911936;1977180;2110172;2118433;2257090;2260573;2281970;2300254;2325986;2377571;2469154;2576948;2664001
Contig 10	2312172	27062;38089;131547;134437;139909;163291;167920;200851;202748;223445;305498;316850;327587;342067;385163;445457;503523;504797;530971;598492;606938;657047;736667;786766;806388;888940;892560;925819;1012201;1013268;1024934;1110484;1128430;1179334;1219194;1270914;1273228;1274412;1282897;1351408;1379069;1391210;1424982;1484234;1550182;1556996;1563000;1583735;1709548;1725376;1735116;1751213;1810717;18148…	4;11;18;25;32;39;46;59;66;73;80;92;99;106;113;120;127;134;141;149;156;163;172;179;186;193;200;207;214;221;228;235;242;249;256;263;270;277;284;291;298;305;312;319;326;333;340;347;354;49309;63182;135842;150029;204727;322702;465754;479397;508793;520446;645696;669879;709457;777683;821741;870353;925071;964501;984981;988598;1011222;1017214;1024217;1025777;1246640;1293283;1443614;1553241;1559615;1584684…
Contig 17	1823199	23324;43607;145813;155047;157364;188915;257724;257748;258412;284376;495285;499696;626604;659393;731346;735532;739724;749650;782718;820843;839666;859773;1176194;1239499;1239529;1343537;1354515;1430903;1435337;1512301;1514052;1537505;1593136;1619624;1628652;1698986;1804837;1817817;1822867;1822874;1822881;1822888;1822895;1822902;1822909;1822916;1822923;1822930;1822937;1822944;1822951;1822958;1822965…	34124;38815;58787;70860;127982;147898;167276;191940;194819;215003;241957;254218;255759;277502;303695;409252;477946;483491;493697;518223;635719;784026;830774;877730;981132;1040203;1062585;1065938;1084987;1088345;1107396;1110747;1129790;1133143;1275700;1369681;1394198;1397303;1402595;1426622;1448686;1454544;1517694;1580210;1610774;1629795;1651403;1656934;1820799
Contig 22	1399305	150010;158180;379552;493724;495185;541647;611965;623737;928779;933674;1015782;1037103;1200956;1319248;1396128;1396144;1398991;1398998;1399005;1399012;1399019;1399026;1399033;1399040;1399047;1399054;1399061;1399068;1399075;1399082;1399089;1399096;1399103;1399110;1399117;1399124;1399131;1399138;1399145;1399152;1399159;1399166;1399173;1399180;1399187;1399194;1399201;1399208;1399215;1399222;1399229;1…	15280;19072;65797;147862;181118;189293;203156;221211;253425;264190;291599;308822;532423;794318;920638;1196596;1264943;1270166
Contig 23	1343873	1705;9475;35533;48303;49748;53798;100503;132040;135468;158215;233706;276592;387505;401427;442940;466370;500018;533725;583764;668942;727613;731503;754301;837050;849165;914242;968972;1024169;1030143;1186956;1263797;1267587	11;18;29;36;43;50;58;65;78;85;92;99;106;113;120;127;134;141;148;155;162;169;176;183;190;197;204;211;218;225;232;239;246;253;260;267;274;281;288;295;302;309;316;97933;128342;209913;392348;441686;472101;505758;539444;550124;609013;627179;699794;885147;892438;1098646;1128022;1214370;1241549;1254066;1270864;1274790;1309618
Contig 26	1210445	7291;18760;28921;100174;173456;174037;181425;186930;226445;272186;360687;362603;407925;487707;623317;671263;687083;703443;714377;828774;836573;999468;1065014;1092385;1100084;1112097;1120849;1123249;1173764;1178755	3;10;17;24;32;39;46;53;60;67;74;81;88;95;102;109;126;133;140;147;154;161;168;175;182;189;196;203;210;217;224;231;238;245;252;259;266;273;280;287;294;313;320;327;334;7439;14948;21409;33553;34356;110756;147525;311662;338881;338925;351361;351405;398595;401801;472719;554338;592523;689770;698891;865417;977124;1120789;1136162;1180592;1185198
Contig 45	553796	22711;144647;147492;192199;196536;233656;239071;277544;280557;360650;530468	25;32;39;46;53;60;67;74;81;88;95;102;109;116;123;130;137;144;151;158;167;174;181;188;195;202;209;216;223;230;237;244;251;258;265;272;279;286;293;22859;22946;130650;211625;269806;349032;353768;364239;421605;421626
Contig 46	526077	28102;78085;123944;145821;150324;154328;246215;259990;276962;473259;525747;525754;525761;525768;525775;525782;525789;525796;525803;525810;525817;525824;525831;525838;525845;525852;525859;525866;525873;525880;525887;525895;525902;525915;525928;525935;525942;525949;525956;525963;525970;525977;525984;525991;525998;526017;526048	28366;52796;123560;144204;199872;212520;249347;258695;281472;281697;291581;318692;383005;384111;500762
Contig 51	421088	18889;309345;320133;330272;338835;358013;369286;380669;391948;403447;414782;420677;420684;420691;420698;420705;420712;420719;420726;420733;420777	240189;254359;318362;329596;356276;367547;378841;389955;401611;412995
Contig 52	389172	64117;97012;97118;170339;238302;252331;273881;318003	2;23;32;39;46;53;60;67;74;81;88;95;102;109;116;123;130;137;144;151;158;165;172;179;186;193;200;207;214;221;228;235;242;249;256;263;270;277;284;291;298;305;312;226567;251085
Contig 58	260784	18171;164075;260427;260455;260462;260469;260476;260483;260490;260497;260504;260511;260518;260525;260532;260539;260546;260553;260560;260567;260574;260581;260588;260595;260602;260612;260619;260634;260641;260648;260655;260662;260693;260713;260720;260734;260741;260760	9642;33522;65760;108939;231974;232701
Contig 1	6486059	284455;286263;362066;372839;597826;644096;794879;832610;918313;918381;977071;1008406;1010283;1077174;1092607;1162251;1228055;1232031;1236904;1344527;1357116;1357125;1452208;1602951;1691022;1804551;1897195;1907053;1975790;2006799;2110700;2112717;2112897;2113820;2115103;2116566;2117295;2118025;2118400;2119165;2119346;2120260;2120990;2121719;2122449;2123244;2123974;2124705;2125419;2126849;2127559;21…	69441;97869;206256;235971;265971;266330;327965;391440;644658;646095;718996;722097;807039;822611;826644;831051;867177;957307;1003879;1006255;1029559;1090633;1137283;1156510;1294849;1453634;1458307;1477261;1523327;1726693;1822622;1882103;1892042;1900806;1909906;1997969;2087242;2138267;2138978;2139966;2140708;2142195;2142911;2143480;2145053;2145763;2209890;2377591;2378715;2381102;2381177;2381353;245…
Contig 11	2183053	39955;58305;72933;136170;173023;199428;233126;727385;883007;1345937;1350354;1354376;1392237;1497081;1526560;1530073;1643932;1778900;1861696;1870190;1940034;1985846;2126102;2142778;2149044;2153337;2157654	108612;123168;136215;180308;200456;239682;414108;483770;538648;560442;579652;957274;971328;1019057;1019101;1059290;1086383;1344350;1371309;1435308;1500904;1512470;1513631;1552942;1705888;1714543;1715749;1716806;1717864;1718921;1720026;1721202;1722259;1723358;1724458;1725526;1726583;1727649;1728707;1729763;1730821;1731912;1732972;1734037;1735159;1736216;1737273;1738336;1794909;1878201;1879675;2089…
Contig 12	2045389	87629;108316;174466;226615;271420;291335;349577;356363;469126;475479;504748;515144;578809;622778;651171;661196;703003;774217;887090;983076;1021727;1026458;1030818;1074981;1102778;1103891;1122181;1186653;1186931;1190092;1199438;1244560;1321106;1340755;1412346;1451663;1473800;1551201;1553097;1625127;1627602;1637315;1639277;1643888;1647480;1651473;1691954;1939671;2014435;2026397;2030750;2034548	125975;140213;231506;237708;300482;370074;378073;381492;384918;388343;391765;422697;432745;476389;525644;534968;574559;584938;624755;650241;651542;665438;684273;722732;782923;790805;840541;843626;868610;929511;930494;984170;1029552;1034696;1119264;1132808;1138669;1152607;1209677;1223226;1299983;1316178;1350198;1470682;1528583;1580302;1633747;1687056;1713670;1765252;1773083;1914686;2013137;2014045
Contig 13	2025570	43738;47525;118004;158883;169615;174089;214670;249453;359661;366398;372260;398370;401684;410409;410626;428836;431900;460223;498278;504308;510163;541905;565335;583198;619077;621802;662280;716110;816886;834405;846556;893562;1174661;1220287;1282747;1291568;1389079;1427241;1623652;1624937;1641164;1642486;1694346;1748264;1777478;1858439;1903743;1903776;1936398;1937344;1937586;1970510	21481;34012;50800;54723;178041;206686;227318;237134;251121;304256;348557;355903;359738;416193;416410;425129;432658;461053;471767;494600;498355;698720;738941;742650;768576;793339;809985;823970;858317;928589;943278;986039;1146595;1215566;1232270;1296223;1310381;1315732;1325992;1328788;1374592;1396664;1662135;1701978;1748598
Contig 14	1969518	181579;356266;365726;426393;429544;430393;432776;456942;469303;536154;556166;595047;622911;641601;642469;665005;688710;808651;838643;873392;1011561;1097342;1233326;1273811;1311483;1403919;1445282;1464433;1565460;1873578	322391;358114;400527;432278;546054;578703;589177;676769;694189;828222;889424;932477;969357;970764;1064460;1220447;1237413;1256579;1259836;1315792;1388390;1424031;1478826;1711248;1721614;1723232;1796970;1805193;1848735;1900533
Contig 15	1861516	29337;31398;47329;79085;88617;168746;288250;386964;449345;481027;482668;500274;768682;804925;869008;877932;1100840;1128898;1293511;1353887;1372064;1372080;1403432;1432770;1462474;1522078;1527754;1534864;1598544;1625528;1639845;1682230;1687626;1696956;1760258;1840277;1856145	61682;110081;139842;168688;200731;226841;299414;426800;493272;556989;576348;675888;686584;787133;939901;983330;1064728;1066368;1092539;1201249;1206763;1314305;1349870;1465551;1468328;1495700;1507445;1561096;1568087;1637531;1642610;1681840;1686791;1695100;1751680;1841061
Contig 16	1838189	39837;73653;148682;204874;231499;422604;488930;488974;775350;842051;858605;909472;938953;941399;988872;1018238;1171346;1266909;1275634;1419827;1446341;1448848;1452275;1464002;1464394;1800670;1804980	168768;187934;304509;341506;377829;425516;529431;577320;687449;689284;731674;852421;858283;884620;1017677;1031080;1040869;1075244;1126344;1175264;1195264;1229495;1418201;1448328;1488131;1586324;1612655;1696189
Contig 18	1731351	35235;41002;66679;152879;174389;290198;341072;345876;420162;439011;497051;501045;501585;550896;709902;744389;893604;967795;1001625;1007499;1087897;1145656;1157839;1162255;1166295;1191820;1263889;1493550;1638833;1690011	27789;51783;60127;67090;111278;141053;162238;186027;200938;272222;296076;304931;355657;404578;454523;465811;578924;608183;628129;656391;987948;1006425;1156250;1272054;1286074;1402172;1403040;1438511;1464828;1583245;1674453
Contig 19	1586072	39360;65925;71440;87090;95239;131703;144067;170614;187191;247542;300679;320122;403659;492019;630619;836556;899881;1045733;1080127;1082505;1110243;1281433;1345112;1395905;1420818;1520824;1529393;1532536;1557486;1557971	69948;114231;124158;129361;178178;228435;367666;440428;441455;500545;650600;699391;710806;821850;972564;1050579;1052021;1055191;1081868;1096928;1110017;1233380;1287240;1360061;1472479;1504903;1581852
Contig 2	4928554	204250;220791;221032;298509;420820;424452;475191;502473;510701;554350;613043;618895;656805;686333;711266;737983;763263;770659;803377;837571;913041;927277;938549;990958;1020362;1023563;1164312;1167217;1169740;1173162;1190132;1218687;1284109;1320094;1384742;1449051;1450737;1450891;1539470;1589675;1893719;1897817;2051898;2064632;2103496;2104352;2111647;2146772;2179153;2247213;2282437;2299353;2597437…	1479;159783;196936;211878;233690;241915;242492;272251;294878;309103;317674;427103;460207;660112;688312;717551;739026;870198;870218;925332;1028870;1082976;1137058;1139069;1139466;1223142;1239855;1246486;1347827;1493010;1495168;1598901;1688111;1693141;1744701;1750756;1774499;1821011;1846083;1893968;1897435;1898909;1900428;1943408;2082709;2143397;2180633;2202082;2251078;2300165;2311903;2326871;23425…
Contig 20	1510126	92594;180971;184490;198917;204782;242571;279216;429644;432170;516673;523833;526645;533738;612319;772024;789840;865473;940560;988046;991479;998111;1003153;1012864;1138578;1201281;1212485;1250762;1281919;1315469;1381462	61400;61458;73747;215465;221319;383540;424419;488844;511106;606349;650480;727648;738641;827995;836421;877503;894753;989599;1052206;1251831;1269707;1277469;1281057;1375230;1385306;1396300;1440800
Contig 21	1509248	84929;86475;88021;89567;91114;92660;94208;95754;97299;98845;100391;101936;103482;105028;106573;108120;109670;111219;112766;114310;115858;117407;118927;123580;143431;147420;154762;211500;221931;369739;413976;480415;509778;619773;663505;700560;726412;761423;817849;833257;954795;1034466;1037416;1045294;1068161;1099461;1126705;1158807;1166727;1464824;1469131	136998;154442;154683;268288;278293;338734;368155;673908;675085;686437;713948;816641;825132;829904;843084;848952;997385;1070012;1128482;1249639;1275965;1359505
Contig 24	1309249	28020;205963;281627;300586;318272;318750;437682;591077;591624;615301;682140;710572;733814;761248;848502;869583;936850;942820;1012447;1148294;1238505;1263777	1642;2121;67069;72193;72670;168203;205882;208913;331180;343849;346581;361163;471621;613669;613692;657123;703057;725245;731636;739103;741379;755260;771409;854638;893972;899799;952762;1069969;1117126;1270132;1273716
Contig 25	1264282	51543;104956;121618;294878;463778;465607;482565;483291;574242;652458;702474;717078;861193;865761;906156;918974;921295;968352;1010610;1059307;1063859;1078762;1107594;1153081;1234618	9888;26503;29506;80764;102830;106764;116943;136301;201391;244857;262141;273061;299370;393352;428808;568119;608531;625498;743847;754177;782501;826850;852738;900681;908702;911798;1024647;1061450;1088562;1096092;1107254;1181420
Contig 27	1135912	93727;110194;193394;210910;233781;235775;245221;414127;436221;470868;649988;702346;843332;1001884;1042165;1093832	13966;108036;453848;495963;528186;669633;916770;966681;1070624;1077722;1126081
Contig 28	1107539	100418;173904;302281;356118;409082;475900;547963;619871;659060;723119;728150;784842;789639;794439;800072;1059542	37119;49397;64863;120495;120952;189768;233126;273883;293246;386955;392095;415371;420020;448010;518497;541465;990181;993886;1024831;1025230;1028846;1033505;1072600
Contig 29	1068356	34098;111406;114060;116801;180152;189408;246517;321784;435579;510831;517425;523364;526135;537152;552722;602414;767979;862928;887255	3740;78327;82492;82733;85794;88091;88332;115685;190288;278743;316926;340731;359244;482947;512592;652717;758804;773400;869332;871145;877306;881344;885668;890850;916665;933145;992500;994691;1010213
Contig 3	3615555	7074;35362;181806;220090;220434;230104;340603;382421;402991;475844;524797;532093;632625;653269;689776;790586;834613;851841;859256;865541;878335;878955;887158;892715;946650;1129210;1170733;1189700;1191722;1229097;1291806;1306857;1313639;1483218;1525218;1623995;1717346;1826051;1868022;1900377;1901098;1901768;2068195;2074720;2115666;2146789;2170403;2190954;2233376;2269153;2311623;2417736;2443421;245…	136633;220057;234071;245781;254448;397762;487404;498219;509018;519818;677547;736339;822753;842896;893615;895358;925740;958186;981298;1084483;1087266;1137533;1155416;1215942;1218240;1225238;1256494;1286976;1288308;1368207;1368240;1496826;1506933;1514167;1644958;1652848;1800539;1838578;1845351;1878507;1896830;1936090;1948514;1976760;2107776;2245645;2418108;2624604;2670570;2818519;2843269;2910417;29…
Contig 30	1040157	25525;148302;260579;279026;342673;366479;417662;520161;533468;579954;609538;617554;670703;681887;782931;795936;799776;870104;964766;992132	163385;165664;165905;216070;221950;267006;368456;392573;431728;493352;507988;533478;595817;694637;703087;735900;878253;932895;961921;971227;1038164
Contig 31	1014457	11947;105983;144342;217132;525121;703972;785942;817135	9790;26261;192550;261459;263000;408050;424306;508792;531818;584942;718914;767022
Contig 32	969397	229481;254744;301318;330495;357345;368623;370053;383914;392249;423005;535947;539589;565236;565668;604553;616577;660745;669848;728390	135590;235139;241941;248730;256721;279853;416815;530520;560642;572915;573348;615574;721563
Contig 33	952267	67789;70321;73307;93820;195454;353771;383168;419481;439212;453804;486164;529970;541479;588468;811041;815303;827954;838821;862336	56423;61518;61525;64117;82745;101616;205019;219508;225290;263032;389666;458808;481105;497462;507452;536510;711618;743721;762578;859224;861890
Contig 34	916559	254109;274823;290755;380998;531992;573612;714757;892719	2670;166416;180749;222062;321762;331002;340251;349480;355308;370964;379410;421420;510850;589409;860723;860781;873081
Contig 35	910606	124449;131613;141845;146266;165332;267603;287489;289079;330794;410316;473037;487375;493587;497993;501387;519423;522754;523044;559118;602594;626181;758659;833047;889090	592;60828;101821;227117;231510;254936;256526;325311;329204;347381;409049;491998;622672;623837;803097;827286
Contig 36	892204	47312;70174;75603;76408;187393;274776;310154;380444;417456;720393;751978;869674	69784;141912;191879;198568;242126;252897;279339;318026;321205;328003;329330;331139;331215;331248;386368;399184;406158;707932;880480;885167
Contig 37	802475	10569;20927;94366;98477;169877;175981;176433;203029;205046;213725;248025;291838;415751;481607;482059;506798;569014;573188;577464;579085;579916;603957;631527	25319;115315;116905;164223;218116;228420;244045;334256;342102;360597;368073;438356;473577;475780;527251;539734;571924;599977;618078;715573;724251;724265
Contig 38	794417	343157;386217;422711;441461;513080;513369;579398;580890;627456;760666;766003;768740	42623;125333;153931;504738;522344;705081;777519;786276
Contig 39	788876	3867;32725;62496;110910;190980;226955;369692;412556;416656;420699;442366;452431;488372;523380;537058;556587;691279;703700;773105	3809;83959;93502;125276;141203;143265;202059;300983;317487;410968;573348;708037;710351
Contig 40	652127	141135;147171;184106;189268;207189;334796;354139;464333;495997;634331	169521;246986;283228;311707;318979;326379;482464;578219;603723;634479;647348
Contig 41	638982	21592;22597;24748;30286;104039;122995;124071;125557;383387;520860;528972;534442;543577;545871	26731;378884;501147;528013;538067;540323
Contig 42	626057	31693;34041;53945;94757;120559;232616;252515;260522;298605;317564;356197;371440;544860	101394;133195;196552;231402;326997;381409;446584;454129;461659;469199;476736;484267;491812;514466;589092;593256;593497;596561;598866;599107
Contig 43	609885	58709;96075;112458;197849;279479;391936;391943;427452;435115;465973;479931;515484;519192;559359;561708;581608	29535;63120;92361;171513;191502;240273;267089;361386;474854
Contig 44	561134	20395;31152;63363;81425;95301;103475;136721;218781;265518;269311;324446;361765;379105;432149;444331;444361;446396;446426;448462;450506;450536;452576;452606;454632;454662;456693;456723;458757;458787;460817;460846;462871;462901;464928;464958;466990;467020;469048;469078;471135;473160;506328;506902;509746;517417;529642;548340;548914;551773	126405;134574;293833;404236;418447;475177
Contig 47	525975	398348;422191;463537;477738	120016;193989;196848;197422;216127;228353;236020;238865;239439;272632;274659;276703;278739;280778;280808;282839;282869;295079;302783;305606;306180;336818;338840;338870;340880;340910;342927;342957;355226;363169;366164;366739;400474;400504;402607;402637;404676;404706;406734;406764;408814;408844;410873;410903;412935;412965;415003;415034;417065;417095;419140;419170;421199;421229;423260;423290;425329;…
Contig 48	508477	78792;185770;489514	64906;122308;128287;284299;306053;306108;365400;458026;463610
Contig 49	440622	117519;208105;222779;250693;281481;408322	295143;329018;379373;402501
Contig 5	3186083	100770;113794;117637;140638;188017;282678;310055;505443;525424;526601;583013;681243;719172;735782;738758;842547;848379;849576;920652;1016403;1156851;1160884;1188227;1282802;1406569;1501122;1506950;1549301;1565864;1616757;1699479;1713423;1743141;1780108;1852371;1902446;1952001;2030262;2038422;2132855;2179780;2421768;2481456;2513260;2591923;2595843;2633016;2805774;2878956;2918906;2945719;2962911;29…	12430;20890;53717;196159;250804;279833;289137;356110;380461;396234;505053;561592;586284;594445;600498;640449;674156;780397;982228;998188;1019122;1129454;1184692;1268118;1286266;1312744;1423400;1489552;1491306;1514443;1524200;1540787;1544319;1666155;1694353;1697000;1794693;1802212;1813589;1875440;1951593;1965015;1973862;2024537;2030117;2066690;2069886;2233709;2240422;2329749;2343848;2630095;263664…
Contig 50	432654	87348;189866;209738;300524;379849;380854;383006;388542	75480;81343;95792;154389;183244;211729;260397;290549;294524;298933;306205;384988
Contig 53	387519	17741;45104;45345;47641;50699;50938;55099;129707;294466	16627;19365;22019;99326;177994;281428;286327
Contig 54	378070	121987;191069;249701;286811;355331;357999	36407;44412;59846;65964;125466;290281
Contig 55	321788	5179;13171;90126;143245;178673;237136;246169;246264;249037;275780;286995;298390;309620	60967;94526;123819;139263;156050;204821;245868;245875;246412;266685;285259;296648;307788
Contig 56	316074	39155;48311;126849;146324;163255;176789;275325	74168;232668;244012;273982;285963
Contig 57	272674	11075;51070;107695;116809;157829;193831	22219;22230;87714;98357;156798
Contig 59	258863	20840;71626;96882;196830;205402;208545;233499;233985	35791;148489;180901;257843
Contig 60	233019	102617;107042;111074;171536
Contig 61	180019	18717;168064	97318;138325;146231;176753
Contig 62	179904	13323;65012;109071;112942	84638
Contig 63	173810	62106;62585;67708;132730;133209;138316	36174;106781
Contig 64	164790	3461;47703;106425;135787	1883
Contig 65	162634	2435;111274;120495;124527	42408;109687
Contig 66	154368	46407	42321
Contig 67	129147	89574;111057;112186	25212;57925;65321;90618;117341
Contig 68	126088		123990
Contig 69	90601	51067	19456;73227
Contig 7	3115268	33322;42272;218437;288115;347182;401026;529449;531518;534109;590464;622007;942772;1004143;1014238;1043491;1052183;1055450;1195292;1235527;1371020;1490216;1572357;1598289;1599214;1757679;1820726;1864557;1906707;2002162;2022846;2034768;2041271;2081046;2098109;2101297;2101366;2174751;2398260;2417468;2508597;2514698;2528433;2562597;2606118;2653326;2684658;2687038;2707622;2813464;3095255	147678;240622;307635;343416;365458;453491;516911;644226;650410;657764;873415;877120;908057;908456;912074;916729;955840;1067185;1088887;1142242;1184372;1187734;1233099;1357393;1477943;1513697;1514252;1559120;1610445;1642140;1668609;1692415;1692976;1696452;1766020;1809987;1825034;1893380;1934373;2100947;2101149;2331888;2368978;2369312;2376874;2489306;2523960;2534064;2541440;2558083;2584427;2625913;…
Contig 70	11440
Contig 8	3066469	297766;304435;332763;355052;362438;380230;397221;448645;452626;465648;542365;544851;746186;1112166;1124951;1132830;1141035;1423289;1457378;1534627;1622447;1647860;1695173;1708295;1766028;1799079;1833357;1857386;1866459;1902917;1965152;2133252;2137348;2165965;2170060;2198674;2202774;2223128;2235966;2288133;2313105;2336810;2385021;2417017;2489290;2572015;2593536;2596309;2600030;2776361;2808958;2840…	80019;128346;211215;233725;310171;370266;503996;509548;659933;772056;803224;894204;895839;962645;983856;1027725;1125224;1341732;1449456;1453404;1503935;1552499;1618758;1629816;1652782;1666452;1677964;1729907;1878747;1934844;1982946;2132384;2143466;2144697;2165097;2176197;2177422;2197804;2208884;2210110;2222235;2253335;2273718;2352188;2419803;2474209;2492540;2505220;2546614;2560173;2575050;2658530…

## Sheet: Sanger
S2 File. Telomeres predicted in the Psojae2019.1 and the Sanger genome assemblies.
Putative telomere locations and the corresponding contig names are marked in red
Scaffold name	sequence length (bp)	start positions of forward hits	start positions of reverse hits
JH159151	13391543	99111;117572;164155;193349;220199;231477;232910;246771;255106;285860;398461;402103;468496;480520;524688;533791;592333;908027;1082710;1092170;1152838;1155989;1156838;1159221;1183377;1195734;1262615;1282628;1322764;1350628;1369317;1370185;1392721;1416426;1536340;1566332;1601081;1739246;1825705;1959218;1996826;2034502;2120677;2162040;2181191;2282215;2587907;2722763;2725019;2735073;2761934;2884197;31…	5220;104769;111558;119549;142690;279670;393034;479517;585506;1048840;1084558;1126971;1158723;1272515;1306420;1316894;1404485;1421905;1555911;1617113;1660167;1697047;1698454;1792823;1946339;1963305;1982471;1985728;2038811;2111419;2140789;2195584;2428001;2438367;2439985;2510238;2518463;2563064;2614860;2717212;2719506;2728644;2734114;2742226;2879694;3098441;3100217;3119174;3171039;3176575;3178726;31…
JH159152	11587142	5299;16768;26929;98177;171456;172037;179425;184930;224445;270186;358687;360603;405928;485710;621317;669284;685104;701282;712216;826602;834434;994002;1059547;1086918;1094617;1106630;1115382;1117782;1168373;1173364;1314068;1327578;1404107;1594205;1665447;1736489;1783945;1789019;1829972;1894061;1906636;1937181;1970052;2173560;2199892;2219284;2261228;2350352;2369169;2397483;2419308;2481991;2537411;26…	5447;12956;19417;31561;32364;108759;145525;309662;336881;336925;349361;349405;396598;399804;470722;552341;590523;687792;696913;863278;971658;1115322;1130695;1175201;1179807;1250989;1260742;1274757;1399710;1410628;1450682;1463034;1470043;1473384;1477550;1589389;1643441;1645832;1648079;1711341;1749022;1836677;1891838;1966204;2043462;2067442;2078036;2085027;2103244;2576694;2603344;2617387;2653767;26…
JH159153	10773376	112093;135187;187859;338821;444931;502901;587832;594379;878823;892922;982249;988962;1153340;1156536;1193109;1198689;1249364;1258210;1271632;1347785;1409648;1421025;1428544;1523459;1526106;1562529;1684356;1687888;1704476;1714233;1737371;1739125;1805271;1912533;1939011;1957168;2013569;2068804;2174589;2210352;2282589;2366529;2472770;2544861;2550914;2559075;2583767;2640307;2749044;2764817;2798914;286…	10774;10897;17736;121921;217098;254027;259967;261414;278603;305416;345366;418547;591458;628630;632552;711215;743019;800894;1042891;1089815;1184804;1192964;1271224;1320779;1370861;1443129;1480096;1509814;1520980;1611927;1662811;1679374;1721726;1727554;1822104;1942488;2010034;2037374;2041407;2177308;2194145;2271935;2336448;2337645;2343477;2408168;2411144;2427754;2465683;2499018;2562346;2618759;2619…
JH159154	7609242	22918;49624;65085;119446;322264;323738;396382;452955;454053;455151;456208;457666;458723;459780;460837;462547;463645;464702;465759;476565;477622;478679;479777;488432;641381;680692;681853;693419;759015;823015;849974;1100462;1127525;1179354;1179398;1223315;1237369;1561107;1577858;1599652;1654530;1723865;1898105;1932346;1952465;1996558;2009606;2024294;2155681;2157995;2292449;2454759;2542750;2559253;2…	23057;50959;55276;59569;65835;82511;216099;261911;331749;340243;412391;466601;468161;469218;470275;471291;472438;473454;474470;550391;664250;667763;697242;802087;839948;843970;848387;1311641;1413354;1901373;1933374;1959750;1996603;2059972;2074600;2092931;2162332;2174753;2309132;2328668;2342346;2377354;2413296;2423361;2445028;2449071;2453171;2490545;2633282;2669259;2749323;2797737;2827496;2856358;…
JH159155	6830280	2350;166384;187991;207012;237572;300088;363240;369098;391161;415186;420478;423583;448100;542744;685337;688691;810794;914241;961201;1007951;1108425;1155175;1297786;1415284;1439808;1450014;1455559;1524253;1631282;1657475;1679218;1680759;1693020;1719981;1740165;1743044;1768956;1788334;1808250;1865412;1877484;1897458;1902149;2048924;2332443;2339417;2352252;2407373;2407406;2407482;2409291;2410618;2417…	1;8;15;22;29;36;43;50;57;64;71;78;85;92;99;106;113;126;134;141;148;155;162;169;176;183;190;197;204;211;218;225;232;239;246;253;260;267;274;281;5333;18312;124308;189134;198162;224650;280277;303730;305481;382447;386881;463928;474907;578918;578948;642201;932202;952309;971132;1009259;1042329;1052254;1055738;1118356;1156483;1189553;1199478;1202159;1274112;1306901;1433809;1438220;1650601;1676565;167722…
JH159156	4785000	170529;215027;226021;236097;331243;334831;342578;360454;544345;606956;701800;719050;760132;769838;859194;870187;949660;993795;1089003;1111265;1175695;1216574;1380027;1385882;1528349;1540639;1540697;1628877;1831621;1910180;1997585;2042438;2050884;2076174;2173687;2215000;2229333;2398139;2413654;2415845;2475198;2491678;2516830;2522012;2526336;2530374;2536535;2538348;2626898;2642345;2728242;2868376;2…	229865;295856;330381;361523;399800;411004;473707;583687;593402;598444;605076;608509;655995;731080;807993;825809;987825;1066370;1073463;1076275;1083436;1167944;1170470;1322131;1358776;1396565;1402426;1416853;1420372;1508750;1706466;1847418;1889038;2038001;2040850;2107357;2120926;2141640;2520425;2544752;2632317;2778554;2828246;2843815;2854833;2857604;2863543;2870137;2945389;3059198;3134537;3191636;…
JH159157	4006126	8632;124336;126494;271427;372625;379256;395969;479645;480042;482053;536135;590241;684466;739375;739395;867126;888604;889734;917838;946036;1145542;1178645;1283685;1292256;1306481;1329108;1358867;1359444;1367669;1389537;1404468;1441622;1649463;1651953;1654634;1656183;1660836;1680476;1687828;1744566;1754997;1903982;1948227;1975133;2004495;2207103;2244160;2270012;2305021;2361438;2376846;2499683;25806…	17858;80034;168613;168767;170453;233438;299017;335001;400424;428979;445949;449371;451894;454799;595549;598750;628144;671248;682521;696552;772022;806210;835482;842880;868169;894889;919817;949343;987253;993105;1051799;1095448;1103676;1130958;1181296;1184928;1302850;1380383;1380624;1397154;1674042;1687508;1687749;1802531;1812536;1872977;1902398;2217506;2218683;2230037;2257548;2360230;2368721;2373493…
JH159158	3549547	271851;275948;317956;430026;442760;481624;482480;489775;524898;557278;634243;639826;669467;686383;984477;995358;1022436;1059174;1093839;1232912;1250020;1262405;1279171;1290610;1313585;1352509;1373053;1415310;1432398;1498367;1503248;1510710;1680955;1827322;1879936;2032731;2126194;2126361;2150485;2186866;2192704;2327959;2332390;2336413;2525264;2543067;2594768;2642968;2647392;2650458;2730387;2761907…	69057;74087;125644;131699;155376;201894;226898;272099;275566;277040;278559;460837;521524;558758;580207;687195;698933;713901;729599;757538;795755;889459;898794;1008647;1109974;1146987;1238899;1305329;1317195;1327837;1342465;1387849;1427900;1461510;1610885;1620406;1679705;1714773;1782557;1784641;1852707;1853768;1856318;1871915;1906405;1919424;1987845;2052629;2055142;2216010;2353284;2360355;2525527;…
JH159159	3285870	8953;73692;126124;154410;301674;339958;340302;349969;460473;502290;522860;603653;629955;637251;737783;758427;794934;897084;941117;958345;965760;972045;984839;985459;993662;999219;1053153;1235689;1277212;1296179;1298201;1335576;1398285;1413336;1420118;1589087;1631103;1663025;1756197;1864900;1906851;1939210;1939931;1940601;2089601;2110152;2152573;2188357;2229326;2343920;2369605;2377173;2440671;2458…	7;14;21;28;35;42;49;56;63;70;77;84;91;98;105;112;119;126;133;140;147;154;161;168;175;3896;21184;61245;73318;255679;339925;353936;365650;374317;517631;614175;624977;782705;841497;929251;949400;1000119;1001862;1032243;1064665;1087776;1190962;1193745;1244012;1261895;1322421;1324719;1331717;1362973;1393455;1394787;1474068;1474101;1602695;1612818;1620052;1683988;1691878;1839388;1877427;1884200;1917340…
JH159160	2388181	92805;179862;288870;381401;432603;458335;476619;498016;501499;800273;865518;880284;910428;932035;949794;955635;1086822;1133470;1210859;1272150;1420117;1424988;1444758;1489511;1611979;1757289;1761363;1765746;1823208;1881828;1899993;1900176;1969702;2008991;2038559;2053889;2141281;2242824;2310885;2320968;2324015	2;9;16;23;30;37;44;51;58;65;72;79;86;93;100;107;114;121;128;135;142;149;156;163;170;177;184;191;198;205;212;219;226;233;240;247;40901;51271;55435;133182;157210;161972;166857;222524;297241;410973;426922;442257;483509;491235;496258;501151;766930;806753;853781;877080;877107;877334;964086;978541;1001331;1006662;1100757;1102619;1112290;1198188;1200829;1204868;1209266;1280678;1333810;1355344;1444910;14…
JH159161	2192408	94295;270234;272153;281440;299668;350998;617746;642792;649166;758786;905844;952494;1172909;1174469;1181472;1187464;1210089;1213705;1246727;1328342;1376803;1420865;1489236;1528530;1552348;1677599;1689252;1718648;1732291;1875021;1991097;2045795;2059978;2132634;2146459	74566;95575;108051;214813;258485;289278;387063;391188;450691;466788;477385;493213;494010;618695;639430;645411;652225;718173;774143;807917;820058;847719;916230;924722;925906;928220;979493;1019353;1070256;1088202;1173752;1185418;1186485;1245979;1285401;1306132;1309752;1392156;1411778;1461892;1541356;1591105;1599550;1667075;1693248;1694522;1752599;1812557;1855656;1870136;1880873;1892225;1972379;1993…
JH159162	2105860	17201;48010;73514;169229;325316;332716;339999;368478;404720;482185;703122;705654;708640;729276;830913;989231;1017117;1053430;1073161;1087753;1120113;1163921;1175430;1222419;1431724;1435986;1448637;1459504;1482792;1609506;1621487;1651457;1662801;1820491	17349;155696;187360;297555;316899;444517;462438;467600;504536;510572;691756;696851;696858;699450;718078;737073;840478;854967;860749;898492;1023615;1092757;1115054;1131411;1141403;1170461;1332306;1364409;1383266;1479682;1482346;1620144;1718680;1732214;1767810;1846348;1855506;1991668;2010781;2043282;2082183
JH159163	2041583	76621;80205;233204;281903;399762;452725;458552;497886;563498;579647;593528;595876;603343;609734;631921;683633;727064;727087;869119;979535;994117;996849;1009518;1131788;1134819;1160429;1160908;1166014;1261748;1267332;1359172;1418464;1418519;1440273;1596285;1602264;1659663;1941626;2031385	3;10;17;24;31;38;45;52;59;66;73;80;87;94;101;108;115;122;129;136;143;150;157;164;171;178;185;192;199;206;213;220;227;234;241;269;86560;111832;202036;340078;409704;415674;482941;504022;573659;601165;624406;652838;725455;749132;749679;903055;1021948;1022426;1040113;1059076;1134738;1210170;1538802;1645777;1900708;1904737;1909150;1922481
JH159164	1806347	113749;145295;175423;364127;398356;418356;467276;515852;549998;559587;572990;706059;732396;738258;846643;889033;890868;996478;1044367;1148282;1195968;1232291;1265557;1382127;1401293;1600023;1656641;1665755;1706781;1752914	27297;129207;129599;141326;144753;147283;173797;317988;326713;422274;572429;601795;649280;651726;681207;732074;748629;813654;1084825;1084869;1151194;1338565;1365187;1421379;1490805;1524623;1571173;1571184;1636660;1647303;1705750
JH159165	1143705	95895;255151;263317;461979;574870;576331;618181;684429;696201;925678;1051977	15109;27967;65288;120415;124207;170938;253003;287105;295281;309149;327202;359413;370171;395821;413043;608958;816558;837881;912638;917539
JH159166	803425	85406;158740;287117;337976;390940;457759;529883;601799;640988;705048;710079;759506;764301;769097;774728	22106;34384;49850;105483;105940;174604;217962;258719;278082;368813;373953;397229;401878;429868;500417;523385
JH159167	391904	26043;33485;51983;59827;150007;165495;175800;229717;277033;278623;375781;377401	102212;146027;180192;188862;190879;217489;217941;224046;295495;302018;341746;346726;349566
JH159168	670814	29354	20247;20254;20261;20268;20275;20282;20289;20296;20303;20310;20317;20324;20331;20338;20345;20352;20359;20366;20373;20380;20387;20394;20401;20408;20415;20422;20429;20436;20443;20450;20457;20464;20471;20478;20485;20492;20499;20506;20527;20541;38232;46567;460372
JH159169	294910	118797;124020;192368	7;14;21;28;35;42;49;56;63;70;77;84;91;98;105;112;119;126;133;140;147;154;161;168;175;182;189;196;203;210;217;224;231;238;245;252;259;266;273;280;287;294;301;308;315;322;329;336;343;350;357;364;371;378;385;392;399;406;413;420;3266;3282;79923;188008
JH159170	340015	74547;263126	6644;78018;115131;193571;266585
JH159171	320622	86353;86367;95062;194995;213095;264699;266902;303116	181544;209118;233689;258421;258873
JH159172	379513
JH159173	187360	100545;109595;131022;159364;165933;180983	32050;46207;110470;119065;121661;150010;164207;179247
JH159174	170655
JH159175	150928	25701;32866;43099;47520;66584	3072;128371;132764
JH159176	153997	19470;76549;94201;147883	50271;90222;134412
JH159177	130550	12940;19465;60414;90652;114267	52524
JH159178	147188	19306;109330;111667
JH159179	113226	3687;4139;88517;92847;94468;95299	51294;63781;87253
JH159180	66549		53293
JH159181	53937		15533
JH159182	41956	14985
JH159183	46552	542;5197;14514;14731;34343;37407	20298;20515;30636;38165
JH159184	36180		18102
JH159185	32414	1094;21408;24961
JH159186	36306
JH159187	21383
JH159188	20733
JH159189	18840	7542;9387
JH159190	17818	7978
JH159191	17393
JH159192	18681		513
JH159193	13826
JH159194	15048
JH159195	14372
JH159196	44168
JH159197	44625
JH159198	10988
JH159199	10529
JH159200	9857
JH159201	9680
JH159202	10985
JH159203	9095
JH159204	9036	329
JH159205	8678
JH159206	40092
JH159207	9001
JH159208	7967	3842
JH159209	7839
JH159210	7750
JH159211	7513
JH159212	9208
JH159213	7554		2332
JH159214	40116
JH159215	6799
JH159216	5446
JH159217	8380
JH159218	5191
JH159219	4952
JH159220	4619
JH159221	3774
JH159222	3758
JH159223	3312
JH159224	3271
JH159225	3227
JH159226	3053
JH159227	2739
JH159228	2425
JH159229	2407
JH159230	2145
JH159231	2122
JH159232	2035
