# Supplementary material for: Long transposon-rich centromeres in an oomycete reveal divergence of centromere features in Stramenopila-Alveolata-Rhizaria lineages
Source: PLoS Genet. 2020 Mar 9;16(3):e1008646. doi: 10.1371/journal.pgen.1008646 (PMC7082073; doi:10.1371/journal.pgen.1008646)
Supplement: S6 File — (TXT) [file pgen.1008646.s024.txt]

S6 File. Bionano mapping report.

Original BioNano Genome Map statistics:
Count  = 39
Min length (Mbp) = 0.279
Median length (Mbp) = 0.529
Mean length (Mbp) = 0.576
N50 length (Mbp) = 0.563
Max length (Mbp) = 1.148
Total length (Mbp) = 22.464

Original NGS sequences statistics:
Count  = 70
Min length (Mbp) = 0.011
Median length (Mbp) = 0.901
Mean length (Mbp) = 1.227
N50 length (Mbp) = 1.970
Max length (Mbp) = 6.486
Total length (Mbp) = 85.879

Conflict Resolution from BNG-NGS alignment:
Number of conflict cuts made to Bionano maps: 0
Number of conflict cuts made to NGS sequences: 1
Number of Bionano maps to be cut: 0
Number of NGS sequences to be cut: 1

NGS FASTA sequence in hybrid scaffold statistics:
Count  = 30
Min length (Mbp) = 0.171
Median length (Mbp) = 1.485
Mean length (Mbp) = 1.702
N50 length (Mbp) = 2.274
Max length (Mbp) = 4.848
Total length (Mbp) = 51.071

Hybrid scaffold FASTA statistics:
Count  = 25
Min length (Mbp) = 0.414
Median length (Mbp) = 1.703
Mean length (Mbp) = 2.043
N50 length (Mbp) = 2.831
Max length (Mbp) = 4.848
Total length (Mbp) = 51.071

Hybrid scaffold FASTA plus not scaffolded NGS FASTA statistics:
Count  = 66
Min length (Mbp) = 0.011
Median length (Mbp) = 0.887
Mean length (Mbp) = 1.280
N50 length (Mbp) = 2.147
Max length (Mbp) = 6.380
Total length (Mbp) = 84.471
